# Supplementary material for: Structure of boehmite-derived γ-alumina and its transformation mechanism revealed by electron crystallography
Source: Acta Crystallogr B Struct Sci Cryst Eng Mater. 2021 Sep 16;77(Pt 5):772–84. doi: 10.1107/S2052520621008027 (PMC8489438; doi:10.1107/S2052520621008027)
Supplement: Supplementary file 1 [file b-77-00772-sup1.cif]

data_I
#==============================================================================

# PROCESSING SUMMARY (IUCr Office Use Only)

_journal_date_recd_electronic      2021-05-04
_journal_date_to_coeditor         ?
_journal_date_from_coeditor       ?
_journal_date_accepted     2021-08-04
_journal_date_printers_first      ?
_journal_date_printers_final      ?
_journal_date_proofs_out          ?
_journal_date_proofs_in           ?
_journal_coeditor_name            ?
_journal_coeditor_code      JE5042SUP1
_journal_coeditor_notes
; ?
;
_journal_paper_category      FA
_journal_techeditor_code      B210802
_iucr_compatibility_tag          ACTA95
_journal_techeditor_notes  
;
;
_journal_coden_ASTM               ?
_journal_name_full                ?
_journal_year                     ?
_journal_volume                   ?
_journal_issue                    ?
_journal_page_first               ?
_journal_page_last                ?
_journal_suppl_publ_number        ?
_journal_suppl_publ_pages         ?

#==============================================================================

_audit_creation_date              2021-05-03
_audit_creation_method            'Materials Studio'
_symmetry_space_group_name_H-M    'I41/AMD'
_symmetry_Int_Tables_number       141
_symmetry_cell_setting            tetragonal
loop_
_symmetry_equiv_pos_as_xyz
  x,y,z
  -x+1/2,-y,z+1/2
  -y+1/4,x+3/4,z+1/4
  y+1/4,-x+1/4,z+3/4
  -x+1/2,y,-z+1/2
  x,-y,-z
  y+1/4,x+3/4,-z+1/4
  -y+1/4,-x+1/4,-z+3/4
  -x,-y,-z
  x+1/2,y,-z+1/2
  y+3/4,-x+1/4,-z+3/4
  -y+3/4,x+3/4,-z+1/4
  x+1/2,-y,z+1/2
  -x,y,z
  -y+3/4,-x+1/4,z+3/4
  y+3/4,x+3/4,z+1/4
  x+1/2,y+1/2,z+1/2
  -x,-y+1/2,z
  -y+3/4,x+1/4,z+3/4
  y+3/4,-x+3/4,z+1/4
  -x,y+1/2,-z
  x+1/2,-y+1/2,-z+1/2
  y+3/4,x+1/4,-z+3/4
  -y+3/4,-x+3/4,-z+1/4
  -x+1/2,-y+1/2,-z+1/2
  x,y+1/2,-z
  y+1/4,-x+3/4,-z+1/4
  -y+1/4,x+1/4,-z+3/4
  x,-y+1/2,z
  -x+1/2,y+1/2,z+1/2
  -y+1/4,-x+3/4,z+1/4
  y+1/4,x+1/4,z+3/4
_cell_length_a                    5.6872
_cell_length_b                    5.6872
_cell_length_c                    7.8803
_cell_angle_alpha                 90.0000
_cell_angle_beta                  90.0000
_cell_angle_gamma                 90.0000
loop_
_atom_site_label
_atom_site_type_symbol
_atom_site_fract_x
_atom_site_fract_y
_atom_site_fract_z
_atom_site_U_iso_or_equiv
_atom_site_adp_type
_atom_site_occupancy
O      O     0.00000   0.01131   0.26459   0.01267  Uiso   1.00
Al1    Al    0.00000   0.75000   0.12500   0.00380  Uiso   0.49
Al2    Al    0.00000   0.00000   0.00000   0.00380  Uiso   0.26
Al3    Al    0.00000   0.00000   0.50000   0.00380  Uiso   0.61
 Al4   Al    0.25000   0.50000   0.87500   0.00380  Uiso   0.11
loop_
_geom_bond_atom_site_label_1
_geom_bond_atom_site_label_2
_geom_bond_distance
_geom_bond_site_symmetry_2
_ccdc_geom_bond_type
O      Al2     2.086   .     S
O      Al3     1.856   .     S
O      Al1     1.849   1_545 S
O      Al3     1.969   4_554 S
O      Al3     1.969   11_455 S
O      Al2     2.060   3_545 S
O      Al2     2.060   12_445 S
O       Al4    1.799   3_544 S
O       Al4    1.799   16_444 S
O       Al4    1.668   7_446 S
O       Al4    1.668   12_546 S
Al1    O       1.849   1_565 S
Al1    O       1.849   7     S
Al1    O       1.849   12_455 S
Al1    O       1.849   18    S
Al1    Al2     1.730   1_565 S
Al1    Al2     1.730   3     S
Al1    Al2     1.730   12_455 S
Al1    Al2     1.730   18    S
Al1     Al4    2.011   3_554 S
Al1     Al4    2.011   6_566 S
Al1     Al4    2.011   9_566 S
Al1     Al4    2.011   16_454 S
Al2    O       2.086   6     S
Al2    O       2.060   4_554 S
Al2    O       2.060   7_545 S
Al2    O       2.060   12_445 S
Al2    O       2.060   15_454 S
Al2    Al1     1.730   1_545 S
Al2    Al1     1.730   4_454 S
Al2     Al4    1.730   3_544 S
Al2     Al4    1.730   8     S
Al2     Al4    1.730   11_455 S
Al2     Al4    1.730   16_444 S
Al3    O       1.856   6_556 S
Al3    O       1.969   3_545 S
Al3    O       1.969   8     S
Al3    O       1.969   11_455 S
Al3    O       1.969   16_445 S
Al3     Al4    1.730   4_454 S
Al3     Al4    1.730   7_446 S
Al3     Al4    1.730   12_546 S
Al3     Al4    1.730   15_554 S
 Al4   O       1.799   21_556 S
 Al4   O       1.799   4     S
 Al4   Al3     1.730   3     S
 Al4   Al3     1.730   17    S
 Al4   O       1.668   17    S
 Al4   O       1.668   7_556 S
 Al4   Al1     2.011   4_455 S
 Al4   Al2     1.730   4     S
 Al4   Al2     1.730   18_556 S
 Al4    Al4    1.970   5_556 S
 Al4    Al4    1.970   6_567 S
